# Supplementary material for: Supervised machine learning-based prediction of modern contraceptive use among sexually active women in Nepal
Source: PLOS Digit Health. 2026 Jul 13;5(7):e0001578. doi: 10.1371/journal.pdig.0001578 (PMC13362090; doi:10.1371/journal.pdig.0001578)
Supplement: S2 Table — This CSV file contains the correlation matrix of all predictor variables used in the study. (CSV) [file pdig.0001578.s002.csv]

	province_Gandaki	province_Karnali	province_Koshi	province_Lumbini	province_Madhesh	province_Sudurpaschim	occupation_Working	age_25-34	age_35-49	ethnicity_Dalit	ethnicity_Janajati	ethnicity_Madhesi	ethnicity_Others	religion_Hindu	religion_Muslim	religion_Others	fp_advertisement_No Access	time_More than 30 min	education_No edu	education_Secondary or above	husband_education_No edu	husband_education_Secondary or above	son_Yes	daug_Yes	decision_Joint	decision_Others	decision_Self	residence_Urban	wealth_Poorer	wealth_Poorest	wealth_Richer	wealth_Richest	internet_Used	own_mobile_Yes	ceb_1 or more	age_sex_20-24	age_sex_24+	age_sex_<15	age_marriage_20-24	age_marriage_24+	age_marriage_<15	preg_loss_Yes	preference_Have another	preference_Undecided
province_Gandaki	1	-0.128816548	-0.146343283	-0.148311626	-0.161398302	-0.133809962	0.051159438	0.008990015	0.029108403	0.047105477	0.109301699	-0.140742339	-0.03477353	0.020348557	-0.05739243	-0.008640489	-0.05898033	0.006897858	-0.099687272	0.047810103	-0.055019683	0.038966471	-0.038213476	0.032029258	0.030250586	-0.014017125	-0.006173257	-0.0305226	-0.020495347	-0.029542888	0.02948209	0.016093578	0.127126788	0.111159605	0.008953825	0.062987749	-0.004452322	-0.000892268	0.058148194	0.003351711	-0.003276359	0.053820817	-0.030410824	-0.013783729
province_Karnali	-0.128816548	1	-0.158723991	-0.160858856	-0.175052671	-0.145130345	0.089855083	-0.010933169	-0.018637514	0.086670157	-0.165288769	-0.153192622	-0.097122183	0.099880714	-0.070216812	-0.033930886	-0.002363096	0.13212437	0.05456136	-0.027977328	-0.029196738	0.011380257	0.021813737	0.025757321	-0.025301289	-0.025748274	0.001772859	-0.014276751	-0.053673728	0.345181909	-0.10020779	-0.118737293	-0.151495754	0.025933896	0.016887395	-0.052172683	-0.047800817	0.026282238	-0.050657482	-0.048534935	0.028082366	0.095857128	-0.019214657	-0.028994492
province_Koshi	-0.146343283	-0.158723991	1	-0.182745257	-0.198870277	-0.16487673	0.023525683	-0.008819371	0.009205018	-0.086003337	0.171844194	-0.037164925	-0.023575183	-0.201171895	0.027176634	0.228996647	0.004891051	0.054956017	-0.08260766	0.044719655	-0.036414419	-0.00135584	0.01190576	-0.014400385	0.010032381	-0.012601836	0.003362292	-0.013184441	0.060455818	-0.004489106	0.010277264	-0.065401515	-0.037829805	0.001254906	0.006034147	0.080734843	0.029226828	-0.040463511	0.077972341	0.025439459	-0.040371256	-0.045730449	0.015849549	0.042961467
province_Lumbini	-0.148311626	-0.160858856	-0.182745257	1	-0.201545117	-0.167094351	-0.029730227	0.035853061	-0.015398615	0.041115825	0.039820504	-0.001204303	-0.009593023	0.092409584	0.022004338	-0.063081566	-0.057280864	-0.048387039	-0.013400112	-0.005589443	-0.02546329	-0.023687466	0.022162656	-0.013286151	0.007030122	-0.004899904	0.006126092	-0.010839296	0.008424047	-0.121297204	0.037180277	0.03726854	0.047528272	-0.009035811	0.006869159	0.036590251	-0.007838983	-0.024867851	0.02016755	-0.010701	-0.039681851	-0.00358988	0.022801905	0.015974437
province_Madhesh	-0.161398302	-0.175052671	-0.198870277	-0.201545117	1	-0.181838371	-0.191973819	-0.046805472	-0.030705926	0.064271741	-0.240673067	0.553333531	0.122117704	0.028899233	0.188980586	-0.109479776	0.210378197	-0.163262518	0.132147705	-0.10463022	0.173842612	-0.049051169	-0.015803358	0.00875478	-0.01376813	0.084706274	-0.035742992	0.008891368	0.053455538	-0.197016133	0.080137579	-0.051651719	0.034812564	-0.172030903	-0.026685801	-0.138939942	-0.094187311	0.095068528	-0.13764614	-0.085501819	0.089660054	-0.066889316	0.025960979	-0.011780199
province_Sudurpaschim	-0.133809962	-0.145130345	-0.16487673	-0.167094351	-0.181838371	1	0.077684196	0.00357647	3.27E-05	-0.057902961	0.007793723	-0.152538295	-0.098386701	0.124618418	-0.07293868	-0.044352952	-0.071580028	0.045988182	0.066083193	-0.009039479	-0.010746663	0.012931875	0.017325233	0.009228767	0.038352151	-0.017869801	-0.025933542	-0.003872165	-0.006801958	0.122453538	-0.042912965	-0.050484979	-0.104052963	-0.033502005	0.015252555	-0.040340512	-0.003245978	-0.003825028	-0.02708541	-0.008272684	0.008813416	-0.001854379	-0.010068195	-0.009142755
occupation_Working	0.051159438	0.089855083	0.023525683	-0.029730227	-0.191973819	0.077684196	1	-0.015964335	0.154774075	-0.014180907	0.141192914	-0.214250863	-0.100183245	0.011236753	-0.114017428	0.040517787	-0.022306873	0.117244627	0.105510993	-0.119661844	0.022526387	-0.086022398	-0.001263077	0.126893989	-0.012623503	-0.058329448	0.043445998	-0.143552873	0.084624155	0.171035195	-0.079625826	-0.197492519	-0.166005984	-0.013936635	0.050491251	-0.006494122	-0.03051821	0.019272621	-0.000157187	-0.028099143	0.030836475	0.022347934	-0.132887343	-0.043989549
age_25-34	0.008990015	-0.010933169	-0.008819371	0.035853061	-0.046805472	0.00357647	-0.015964335	1	-0.670715821	-0.002650111	0.013850716	0.001621226	-0.010751653	0.019476759	-0.020948094	-0.000916428	-0.117645866	-0.054724069	-0.187879466	0.150054029	-0.10275065	0.07257412	0.182118885	-0.282523852	0.027161906	-0.008094871	-0.004339247	0.01108801	-0.034262088	-0.020264011	0.013968255	0.01564515	0.133071621	0.126327271	0.085493587	0.079812401	0.046402994	-0.021074666	0.079812401	0.031300415	-0.020284915	0.0100874	0.028045009	0.037589988
age_35-49	0.029108403	-0.018637514	0.009205018	-0.015398615	-0.030705926	3.27E-05	0.154774075	-0.670715821	1	-0.067520713	0.00383078	-0.043922265	0.026137561	-0.00218763	0.000851279	-0.021712827	0.091282093	0.031575904	0.385292911	-0.283316033	0.178682011	-0.147128324	-0.015259045	0.474676189	-0.068383688	-0.013270364	0.064955363	-0.003564931	0.019065136	-0.022346034	-0.02423868	0.057855701	-0.252824688	-0.140321514	0.216452697	-0.01492172	0.042842414	0.040730427	-0.010920686	0.060207344	0.04943778	0.087275394	-0.410835738	-0.11615364
ethnicity_Dalit	0.047105477	0.086670157	-0.086003337	0.041115825	0.064271741	-0.057902961	-0.014180907	-0.002650111	-0.067520713	1	-0.294760052	-0.175192406	-0.108580629	0.103240026	-0.07850097	0.006058023	0.038828677	-0.011211028	0.094318044	-0.135564256	0.111366405	-0.16376881	0.025748429	-0.013232278	-0.042997907	0.021726102	0.055160798	-0.01954162	0.07556645	0.099674617	-0.054516207	-0.115381546	-0.065404295	-0.095251866	-0.020222108	-0.071488973	-0.057665351	0.086249543	-0.075679427	-0.058932112	0.084352746	0.027456531	0.054124942	-0.020377559
ethnicity_Janajati	0.109301699	-0.165288769	0.171844194	0.039820504	-0.240673067	0.007793723	0.141192914	0.013850716	0.00383078	-0.294760052	1	-0.29571587	-0.183278579	-0.298337134	-0.13010307	0.23556643	-0.02282961	0.05176302	-0.054250314	-0.034877737	-0.046383915	-0.062149362	-0.03610552	-0.000336191	0.022011291	-0.023154838	0.011952685	-0.05430996	0.059674119	-0.01818621	0.008156112	-0.108553405	0.003029676	0.019459028	-0.01115053	0.07226711	0.046415792	-0.057390155	0.063826978	0.059817703	-0.070065489	-0.077081669	0.008581758	0.028863392
ethnicity_Madhesi	-0.140742339	-0.153192622	-0.037164925	-0.001204303	0.553333531	-0.152538295	-0.214250863	0.001621226	-0.043922265	-0.175192406	-0.29571587	1	-0.108932723	0.171954947	-0.075581791	-0.099662151	0.147533079	-0.146883949	0.032803749	-0.050505324	0.046001548	0.017391956	0.000147551	0.001429529	0.005139492	0.055116451	-0.021539724	0.014978649	-0.019372045	-0.207310867	0.111579726	0.012703054	0.021121242	-0.110785099	-0.013267807	-0.104598558	-0.066191679	0.019560596	-0.096236671	-0.067246597	0.035002343	-0.044544443	0.007070877	-0.013422104
ethnicity_Others	-0.03477353	-0.097122183	-0.023575183	-0.009593023	0.122117704	-0.098386701	-0.100183245	-0.010751653	0.026137561	-0.108580629	-0.183278579	-0.108932723	1	-0.299288164	0.709026062	-0.052317951	0.041329017	-0.072467945	0.078293556	-0.030822206	0.118067676	-0.040283435	0.013645831	-0.015526578	-0.01472765	0.006710805	-0.024149714	0.076518314	-0.034890296	-0.117890799	0.05206009	0.130894333	0.066048835	-0.02284763	-0.008922689	0.00348707	0.037597538	0.022780001	0.00348707	0.033134227	0.021588929	0.001399268	0.001027255	0.03784617
religion_Hindu	0.020348557	0.099880714	-0.201171895	0.092409584	0.028899233	0.124618418	0.011236753	0.019476759	-0.00218763	0.103240026	-0.298337134	0.171954947	-0.299288164	1	-0.449537321	-0.583162296	-0.037599202	-0.071769156	-0.055271502	0.074581178	-0.091576422	0.099965039	0.044706911	-0.012097332	0.009891654	0.003529973	0.005506875	0.063495778	-0.016382048	-0.043528177	-0.007183521	0.050033013	0.023792011	0.034411324	0.043037035	-0.006732835	-0.007637684	-0.024433591	-0.001145563	-0.015148632	-0.007919339	0.035405748	-0.023589387	-0.01612068
religion_Muslim	-0.05739243	-0.070216812	0.027176634	0.022004338	0.188980586	-0.07293868	-0.114017428	-0.020948094	0.000851279	-0.07850097	-0.13010307	-0.075581791	0.709026062	-0.449537321	1	-0.045778806	0.078497741	-0.05266173	0.160035484	-0.112889393	0.191663373	-0.092764681	0.00898852	0.009192822	-0.020113633	0.020071521	-0.04470758	0.028916602	0.008021077	-0.076381807	0.052806161	-0.014903686	-0.000591003	-0.097074989	-0.020155563	-0.060983539	-0.041823976	0.05151719	-0.060983539	-0.043143213	0.044492774	-0.004623978	0.016558134	0.012445794
religion_Others	-0.008640489	-0.033930886	0.228996647	-0.063081566	-0.109479776	-0.044352952	0.040517787	-0.000916428	-0.021712827	0.006058023	0.23556643	-0.099662151	-0.052317951	-0.583162296	-0.045778806	1	0.000905434	0.07975459	-0.03447876	-0.014031629	-0.020445048	-0.06457027	-0.008994486	-0.010766505	-0.004745959	-0.016786938	0.012890624	-0.087892883	0.043435378	0.083398675	-0.029711265	-0.072420454	-0.042022808	0.003437789	-0.01573149	0.015888304	0.008865554	0.024117035	0.011567793	0.013592788	0.016381762	-0.010195703	0.009208285	0.005604086
fp_advertisement_No Access	-0.05898033	-0.002363096	0.004891051	-0.057280864	0.210378197	-0.071580028	-0.022306873	-0.117645866	0.091282093	0.038828677	-0.02282961	0.147533079	0.041329017	-0.037599202	0.078497741	0.000905434	1	0.024932656	0.250804127	-0.240078649	0.169670181	-0.170959932	-0.043826616	0.122154601	-0.078008924	0.047578198	0.041173706	-0.041198213	0.038208033	0.043756948	-0.010735426	-0.131548727	-0.16773564	-0.190018383	-0.018695171	-0.095174907	-0.048297324	0.082644553	-0.091999352	-0.048147042	0.096764166	-0.048019562	-0.034861477	-0.011037888
time_More than 30 min	0.006897858	0.13212437	0.054956017	-0.048387039	-0.163262518	0.045988182	0.117244627	-0.054724069	0.031575904	-0.011211028	0.05176302	-0.146883949	-0.072467945	-0.071769156	-0.05266173	0.07975459	0.024932656	1	0.067287536	-0.077616766	0.007018346	-0.082506844	-0.019415846	0.098030925	-0.050219866	-0.028669194	0.022664979	-0.125554592	0.051171357	0.341598401	-0.154921687	-0.173613724	-0.177306787	0.010819291	0.030840816	-0.018333222	-0.029898686	-0.015938307	-0.019734043	-0.037209748	0.005206781	-0.021954024	-0.045785143	-0.001664791
education_No edu	-0.099687272	0.05456136	-0.08260766	-0.013400112	0.132147705	0.066083193	0.105510993	-0.187879466	0.385292911	0.094318044	-0.054250314	0.032803749	0.078293556	-0.055271502	0.160035484	-0.03447876	0.250804127	0.067287536	1	-0.511248874	0.373041023	-0.40356094	0.049468455	0.323521866	-0.097041254	0.026759298	0.056515192	-0.113135411	0.066375231	0.18102345	-0.099426553	-0.216394217	-0.404459929	-0.324440101	0.161061536	-0.138270506	-0.079272302	0.134392749	-0.135118895	-0.074557413	0.146141575	0.01052516	-0.25266377	-0.058327166
education_Secondary or above	0.047810103	-0.027977328	0.044719655	-0.005589443	-0.10463022	-0.009039479	-0.119661844	0.150054029	-0.283316033	-0.135564256	-0.034877737	-0.050505324	-0.030822206	0.074581178	-0.112889393	-0.014031629	-0.240078649	-0.077616766	-0.511248874	1	-0.26613996	0.493693873	-0.054734526	-0.259649927	0.106957074	-0.017644026	-0.079581215	0.115089329	-0.111189024	-0.18159191	0.079996991	0.301965735	0.412036347	0.257135563	-0.162930088	0.265379528	0.143433102	-0.185164414	0.258029041	0.128050484	-0.200533106	-0.009949372	0.258030951	0.084164352
husband_education_No edu	-0.055019683	-0.029196738	-0.036414419	-0.02546329	0.173842612	-0.010746663	0.022526387	-0.10275065	0.178682011	0.111366405	-0.046383915	0.046001548	0.118067676	-0.091576422	0.191663373	-0.020445048	0.169670181	0.007018346	0.373041023	-0.26613996	1	-0.369746145	0.020535804	0.161356203	-0.063808413	0.023215995	0.033459471	-0.054095679	0.104096357	0.099877348	-0.098210266	-0.14264501	-0.219557812	-0.190170347	0.067214921	-0.089539274	-0.043895455	0.088516479	-0.085279719	-0.039994838	0.102811683	-0.035472951	-0.108323338	-0.014337244
husband_education_Secondary or above	0.038966471	0.011380257	-0.00135584	-0.023687466	-0.049051169	0.012931875	-0.086022398	0.07257412	-0.147128324	-0.16376881	-0.062149362	0.017391956	-0.040283435	0.099965039	-0.092764681	-0.06457027	-0.170959932	-0.082506844	-0.40356094	0.493693873	-0.369746145	1	-0.058319726	-0.168030284	0.106982762	-0.014217118	-0.099758918	0.109685961	-0.13866983	-0.168967471	0.114991023	0.301339155	0.32703341	0.224268471	-0.094006836	0.147471132	0.09023884	-0.1109637	0.141478555	0.079596018	-0.131455947	0.012258086	0.149952276	0.051374575
son_Yes	-0.038213476	0.021813737	0.01190576	0.022162656	-0.015803358	0.017325233	-0.001263077	0.182118885	-0.015259045	0.025748429	-0.03610552	0.000147551	0.013645831	0.044706911	0.00898852	-0.008994486	-0.043826616	-0.019415846	0.049468455	-0.054734526	0.020535804	-0.058319726	1	-0.106241922	-0.010335151	-0.026558223	0.049155712	0.011141748	-0.009977259	0.038439844	-0.037284354	0.016360369	-0.077773946	-0.04450919	0.690868055	-0.00862756	-0.056953543	0.005581606	-0.000539741	-0.075112792	0.003309929	0.094091869	-0.277690511	0.015065118
daug_Yes	0.032029258	0.025757321	-0.014400385	-0.013286151	0.00875478	0.009228767	0.126893989	-0.282523852	0.474676189	-0.013232278	-0.000336191	0.001429529	-0.015526578	-0.012097332	0.009192822	-0.010766505	0.122154601	0.098030925	0.323521866	-0.259649927	0.161356203	-0.168030284	-0.106241922	1	-0.058502293	0.001745747	0.0537527	-0.077922033	0.047267694	0.078401849	-0.040021358	-0.098124481	-0.226752925	-0.134114739	0.175468446	-0.10087809	-0.09720517	0.141449933	-0.097434789	-0.086905852	0.153649131	0.054755314	-0.256201544	-0.060692555
decision_Joint	0.030250586	-0.025301289	0.010032381	0.007030122	-0.01376813	0.038352151	-0.012623503	0.027161906	-0.068383688	-0.042997907	0.022011291	0.005139492	-0.01472765	0.009891654	-0.020113633	-0.004745959	-0.078008924	-0.050219866	-0.097041254	0.106957074	-0.063808413	0.106982762	-0.010335151	-0.058502293	1	-0.127377306	-0.732783896	-0.008017472	-0.048879964	-0.032820658	0.01775772	0.040749883	0.081851328	0.065691696	-0.039199368	0.035350107	0.030179338	-0.034011204	0.029412007	0.034221883	-0.047002114	-0.011386414	0.062622165	0.038124104
decision_Others	-0.014017125	-0.025748274	-0.012601836	-0.004899904	0.084706274	-0.017869801	-0.058329448	-0.008094871	-0.013270364	0.021726102	-0.023154838	0.055116451	0.006710805	0.003529973	0.020071521	-0.016786938	0.047578198	-0.028669194	0.026759298	-0.017644026	0.023215995	-0.014217118	-0.026558223	0.001745747	-0.127377306	1	-0.027298493	-0.013368434	0.003031549	-0.018732091	0.019914895	-0.004717792	0.005456037	-0.037808494	-0.043633101	-0.021925832	-0.00121766	0.032352919	-0.021925832	0.011637013	0.024473713	-0.000467464	0.02077997	0.026697279
decision_Self	-0.006173257	0.001772859	0.003362292	0.006126092	-0.035742992	-0.025933542	0.043445998	-0.004339247	0.064955363	0.055160798	0.011952685	-0.021539724	-0.024149714	0.005506875	-0.04470758	0.012890624	0.041173706	0.022664979	0.056515192	-0.079581215	0.033459471	-0.099758918	0.049155712	0.0537527	-0.732783896	-0.027298493	1	0.016337172	0.029891607	0.029403109	-0.009296118	-0.03081183	-0.05819036	-0.039102444	0.057996326	-0.029620735	-0.014746589	0.011269275	-0.013660979	-0.030553602	0.025199726	0.019844821	-0.08361099	-0.041573694
residence_Urban	-0.0305226	-0.014276751	-0.013184441	-0.010839296	0.008891368	-0.003872165	-0.143552873	0.01108801	-0.003564931	-0.01954162	-0.05430996	0.014978649	0.076518314	0.063495778	0.028916602	-0.087892883	-0.041198213	-0.125554592	-0.113135411	0.115089329	-0.054095679	0.109685961	0.011141748	-0.077922033	-0.008017472	-0.013368434	0.016337172	1	-0.03012155	-0.257967539	0.077632254	0.295554091	0.176394049	0.069578927	-0.028053501	0.03919079	0.0693063	-0.009134613	0.033215674	0.066555309	-0.019987396	0.019481976	0.021031119	0.014434548
wealth_Poorer	-0.020495347	-0.053673728	0.060455818	0.008424047	0.053455538	-0.006801958	0.084624155	-0.034262088	0.019065136	0.07556645	0.059674119	-0.019372045	-0.034890296	-0.016382048	0.008021077	0.043435378	0.038208033	0.051171357	0.066375231	-0.111189024	0.104096357	-0.13866983	-0.009977259	0.047267694	-0.048879964	0.003031549	0.029891607	-0.03012155	1	-0.286831202	-0.242602827	-0.214200249	-0.110531515	-0.072777398	0.013499783	-0.045463605	-0.024095086	-0.004609311	-0.039249593	-0.022951425	0.000841599	-0.014840516	-0.030104868	-0.009658813
wealth_Poorest	-0.029542888	0.345181909	-0.004489106	-0.121297204	-0.197016133	0.122453538	0.171035195	-0.020264011	-0.022346034	0.099674617	-0.01818621	-0.207310867	-0.117890799	-0.043528177	-0.076381807	0.083398675	0.043756948	0.341598401	0.18102345	-0.18159191	0.099877348	-0.168967471	0.038439844	0.078401849	-0.032820658	-0.018732091	0.029403109	-0.257967539	-0.286831202	1	-0.278701827	-0.246072981	-0.328091915	-0.06699376	0.034370599	-0.058359374	-0.058300986	0.051615761	-0.060661249	-0.059893515	0.048198239	0.022143659	-0.026778667	-0.017985426
wealth_Richer	0.02948209	-0.10020779	0.010277264	0.037180277	0.080137579	-0.042912965	-0.079625826	0.013968255	-0.02423868	-0.054516207	0.008156112	0.111579726	0.05206009	-0.007183521	0.052806161	-0.029711265	-0.010735426	-0.154921687	-0.099426553	0.079996991	-0.098210266	0.114991023	-0.037284354	-0.040021358	0.01775772	0.019914895	-0.009296118	0.077632254	-0.242602827	-0.278701827	1	-0.208129382	0.17337902	0.030632462	-0.028934555	0.001304768	-0.026792547	-0.006973364	-0.001224778	-0.02286722	-0.018175279	-0.00014975	0.025647152	0.01703633
wealth_Richest	0.016093578	-0.118737293	-0.065401515	0.03726854	-0.051651719	-0.050484979	-0.197492519	0.01564515	0.057855701	-0.115381546	-0.108553405	0.012703054	0.130894333	0.050033013	-0.014903686	-0.072420454	-0.131548727	-0.173613724	-0.216394217	0.301965735	-0.14264501	0.301339155	0.016360369	-0.098124481	0.040749883	-0.004717792	-0.03081183	0.295554091	-0.214200249	-0.246072981	-0.208129382	1	0.298192831	0.160444507	-0.014350172	0.139733686	0.153156329	-0.072648726	0.14247817	0.145872789	-0.069939555	0.026402811	0.027106551	0.023648815
internet_Used	0.127126788	-0.151495754	-0.037829805	0.047528272	0.034812564	-0.104052963	-0.166005984	0.133071621	-0.252824688	-0.065404295	0.003029676	0.021121242	0.066048835	0.023792011	-0.000591003	-0.042022808	-0.16773564	-0.177306787	-0.404459929	0.412036347	-0.219557812	0.32703341	-0.077773946	-0.226752925	0.081851328	0.005456037	-0.05819036	0.176394049	-0.110531515	-0.328091915	0.17337902	0.298192831	1	0.306306799	-0.151352828	0.117121633	0.08936102	-0.102364746	0.103189237	0.084328375	-0.118107217	0.004215029	0.20440256	0.094370393
own_mobile_Yes	0.111159605	0.025933896	0.001254906	-0.009035811	-0.172030903	-0.033502005	-0.013936635	0.126327271	-0.140321514	-0.095251866	0.019459028	-0.110785099	-0.02284763	0.034411324	-0.097074989	0.003437789	-0.190018383	0.010819291	-0.324440101	0.257135563	-0.190170347	0.224268471	-0.04450919	-0.134114739	0.065691696	-0.037808494	-0.039102444	0.069578927	-0.072777398	-0.06699376	0.030632462	0.160444507	0.306306799	1	-0.037774522	0.106441927	0.067635925	-0.084190093	0.094260355	0.061041589	-0.082440609	0.026251211	0.076725844	0.039342947
ceb_1 or more	0.008953825	0.016887395	0.006034147	0.006869159	-0.026685801	0.015252555	0.050491251	0.085493587	0.216452697	-0.020222108	-0.01115053	-0.013267807	-0.008922689	0.043037035	-0.020155563	-0.01573149	-0.018695171	0.030840816	0.161061536	-0.162930088	0.067214921	-0.094006836	0.690868055	0.175468446	-0.039199368	-0.043633101	0.057996326	-0.028053501	0.013499783	0.034370599	-0.028934555	-0.014350172	-0.151352828	-0.037774522	1	-0.053545649	-0.113196478	0.061541248	-0.03926016	-0.122972782	0.069698747	0.130104922	-0.479756455	-0.011315093
age_sex_20-24	0.062987749	-0.052172683	0.080734843	0.036590251	-0.138939942	-0.040340512	-0.006494122	0.079812401	-0.01492172	-0.071488973	0.07226711	-0.104598558	0.00348707	-0.006732835	-0.060983539	0.015888304	-0.095174907	-0.018333222	-0.138270506	0.265379528	-0.089539274	0.147471132	-0.00862756	-0.10087809	0.035350107	-0.021925832	-0.029620735	0.03919079	-0.045463605	-0.058359374	0.001304768	0.139733686	0.117121633	0.106441927	-0.053545649	1	-0.117717587	-0.162011926	0.878538141	-0.082707175	-0.175372036	-0.009862982	0.082914672	0.017879617
age_sex_24+	-0.004452322	-0.047800817	0.029226828	-0.007838983	-0.094187311	-0.003245978	-0.03051821	0.046402994	0.042842414	-0.057665351	0.046415792	-0.066191679	0.037597538	-0.007637684	-0.041823976	0.008865554	-0.048297324	-0.029898686	-0.079272302	0.143433102	-0.043895455	0.09023884	-0.056953543	-0.09720517	0.030179338	-0.00121766	-0.014746589	0.0693063	-0.024095086	-0.058300986	-0.026792547	0.153156329	0.08936102	0.067635925	-0.113196478	-0.117717587	1	-0.068220593	-0.084920982	0.907301202	-0.07722554	-0.032260357	0.078800778	0.061802236
age_sex_<15	-0.000892268	0.026282238	-0.040463511	-0.024867851	0.095068528	-0.003825028	0.019272621	-0.021074666	0.040730427	0.086249543	-0.057390155	0.019560596	0.022780001	-0.024433591	0.05151719	0.024117035	0.082644553	-0.015938307	0.134392749	-0.185164414	0.088516479	-0.1109637	0.005581606	0.141449933	-0.034011204	0.032352919	0.011269275	-0.009134613	-0.004609311	0.051615761	-0.006973364	-0.072648726	-0.102364746	-0.084190093	0.061541248	-0.162011926	-0.068220593	1	-0.153141836	-0.067012246	0.760276369	0.019471041	-0.063382369	-0.04509789
age_marriage_20-24	0.058148194	-0.050657482	0.077972341	0.02016755	-0.13764614	-0.02708541	-0.000157187	0.079812401	-0.010920686	-0.075679427	0.063826978	-0.096236671	0.00348707	-0.001145563	-0.060983539	0.011567793	-0.091999352	-0.019734043	-0.135118895	0.258029041	-0.085279719	0.141478555	-0.000539741	-0.097434789	0.029412007	-0.021925832	-0.013660979	0.033215674	-0.039249593	-0.060661249	-0.001224778	0.14247817	0.103189237	0.094260355	-0.03926016	0.878538141	-0.084920982	-0.153141836	1	-0.121430706	-0.183397093	0.004794891	0.072159821	-0.000974313
age_marriage_24+	0.003351711	-0.048534935	0.025439459	-0.010701	-0.085501819	-0.008272684	-0.028099143	0.031300415	0.060207344	-0.058932112	0.059817703	-0.067246597	0.033134227	-0.015148632	-0.043143213	0.013592788	-0.048147042	-0.037209748	-0.074557413	0.128050484	-0.039994838	0.079596018	-0.075112792	-0.086905852	0.034221883	0.011637013	-0.030553602	0.066555309	-0.022951425	-0.059893515	-0.02286722	0.145872789	0.084328375	0.061041589	-0.122972782	-0.082707175	0.907301202	-0.067012246	-0.121430706	1	-0.079661435	-0.037122147	0.074102392	0.063906907
age_marriage_<15	-0.003276359	0.028082366	-0.040371256	-0.039681851	0.089660054	0.008813416	0.030836475	-0.020284915	0.04943778	0.084352746	-0.070065489	0.035002343	0.021588929	-0.007919339	0.044492774	0.016381762	0.096764166	0.005206781	0.146141575	-0.200533106	0.102811683	-0.131455947	0.003309929	0.153649131	-0.047002114	0.024473713	0.025199726	-0.019987396	0.000841599	0.048198239	-0.018175279	-0.069939555	-0.118107217	-0.082440609	0.069698747	-0.175372036	-0.07722554	0.760276369	-0.183397093	-0.079661435	1	0.013545006	-0.086609838	-0.043716523
preg_loss_Yes	0.053820817	0.095857128	-0.045730449	-0.00358988	-0.066889316	-0.001854379	0.022347934	0.0100874	0.087275394	0.027456531	-0.077081669	-0.044544443	0.001399268	0.035405748	-0.004623978	-0.010195703	-0.048019562	-0.021954024	0.01052516	-0.009949372	-0.035472951	0.012258086	0.094091869	0.054755314	-0.011386414	-0.000467464	0.019844821	0.019481976	-0.014840516	0.022143659	-0.00014975	0.026402811	0.004215029	0.026251211	0.130104922	-0.009862982	-0.032260357	0.019471041	0.004794891	-0.037122147	0.013545006	1	-0.063594461	-0.008787127
preference_Have another	-0.030410824	-0.019214657	0.015849549	0.022801905	0.025960979	-0.010068195	-0.132887343	0.028045009	-0.410835738	0.054124942	0.008581758	0.007070877	0.001027255	-0.023589387	0.016558134	0.009208285	-0.034861477	-0.045785143	-0.25266377	0.258030951	-0.108323338	0.149952276	-0.277690511	-0.256201544	0.062622165	0.02077997	-0.08361099	0.021031119	-0.030104868	-0.026778667	0.025647152	0.027106551	0.20440256	0.076725844	-0.479756455	0.082914672	0.078800778	-0.063382369	0.072159821	0.074102392	-0.086609838	-0.063594461	1	-0.086796752
preference_Undecided	-0.013783729	-0.028994492	0.042961467	0.015974437	-0.011780199	-0.009142755	-0.043989549	0.037589988	-0.11615364	-0.020377559	0.028863392	-0.013422104	0.03784617	-0.01612068	0.012445794	0.005604086	-0.011037888	-0.001664791	-0.058327166	0.084164352	-0.014337244	0.051374575	0.015065118	-0.060692555	0.038124104	0.026697279	-0.041573694	0.014434548	-0.009658813	-0.017985426	0.01703633	0.023648815	0.094370393	0.039342947	-0.011315093	0.017879617	0.061802236	-0.04509789	-0.000974313	0.063906907	-0.043716523	-0.008787127	-0.086796752	1
