# Supplementary material for: Supervised machine learning-based prediction of modern contraceptive use among sexually active women in Nepal
Source: PLOS Digit Health. 2026 Jul 13;5(7):e0001578. doi: 10.1371/journal.pdig.0001578 (PMC13362090; doi:10.1371/journal.pdig.0001578)
Supplement: S3 Table — This CSV file contains the list of parameters optimized via hyperparameter tuning and their corresponding optimal values. (CSV) [file pdig.0001578.s003.csv]

Parameters	Optimized value
n_estimators	274
max_depth	12
max_features	sqrt
min_samples_split	19
min_samples_leaf	10
