# Supplementary material for: Supervised machine learning-based prediction of modern contraceptive use among sexually active women in Nepal
Source: PLOS Digit Health. 2026 Jul 13;5(7):e0001578. doi: 10.1371/journal.pdig.0001578 (PMC13362090; doi:10.1371/journal.pdig.0001578)
Supplement: S5 Table — This CSV file contains the mean and absolute SHAP values of features obtained from the Random Forest model. (CSV) [file pdig.0001578.s005.csv]

Rank	Feature	Mean_Abs_SHAP	Mean_SHAP	Std_SHAP	Min_SHAP	Max_SHAP
1	preference_Have another	0.07371545	0.00280158	0.08748475	-0.252566718	0.070771744
2	ceb_1 or more	0.029125987	0.004311929	0.044737172	-0.197638168	0.035293401
3	education_Secondary or above	0.021424498	0.000606177	0.024147188	-0.059481274	0.03353916
4	internet_Used	0.021063139	0.000191473	0.022954471	-0.039734985	0.063130492
5	son_Yes	0.020337498	-0.000434483	0.02818005	-0.099529159	0.025921278
6	decision_Self	0.019514735	-0.001093664	0.029270781	-0.018392885	0.106985614
7	ethnicity_Janajati	0.018050732	0.000223356	0.02014673	-0.029952361	0.057196654
8	age_35-49	0.017639257	0.000129732	0.019794767	-0.049205558	0.054058466
9	occupation_Working	0.016883354	0.001157969	0.022008323	-0.08704774	0.023682572
10	preg_loss_Yes	0.015072643	0.000729134	0.01866141	-0.052477196	0.024265774
11	age_25-34	0.012125596	-0.0011164	0.013828819	-0.037729222	0.036890042
12	fp_advertisement_No Access	0.011824928	0.001252839	0.013259785	-0.035972923	0.02569135
13	education_No edu	0.011255904	-0.000848204	0.013202459	-0.030505388	0.040126461
14	husband_education_Secondary or above	0.008593918	0.001300456	0.010282804	-0.022631604	0.041164698
15	age_marriage_<15	0.007351584	0.000471046	0.013019304	-0.008292918	0.076931772
16	ethnicity_Others	0.00565101	0.000841271	0.011725989	-0.104518626	0.009162933
17	wealth_Richest	0.005454168	0.000555246	0.008380796	-0.049757242	0.016023465
18	province_Madhesh	0.005449257	0.001044732	0.00838086	-0.049080906	0.021102973
19	daug_Yes	0.005402296	0.000238416	0.007142823	-0.020398803	0.017108503
20	age_marriage_20-24	0.005000573	0.000402671	0.006538327	-0.024925008	0.011162557
21	age_sex_20-24	0.004769891	0.000356469	0.006263718	-0.023450412	0.010187048
22	age_marriage_24+	0.004267034	0.000197093	0.010663573	-0.087713299	0.006347588
23	preference_Undecided	0.003182363	0.00013913	0.009777282	-0.096171827	0.003202857
